# Supplementary material for: Effectiveness of FLASH vs. Conventional Dose Rate Radiotherapy in a Model of Orthotopic, Murine Breast Cancer
Source: Cancers (Basel). 2025 Mar 25;17(7):1095. doi: 10.3390/cancers17071095 (PMC11988084; doi:10.3390/cancers17071095)
Supplement: Supplementary file 1 [file cancers-17-01095-s001.zip]

Archive with 1 entries (1 files):
- cancers-3487754-supplementary.pdf
